# Supplementary material for: Multiscale Analysis of Surface Texture Quality of Models Manufactured by Laser Powder-Bed Fusion Technology and Machining from 316L Steel
Source: Materials (Basel). 2021 May 24;14(11):2794. doi: 10.3390/ma14112794 (PMC8197311; doi:10.3390/ma14112794)
Supplement: Supplementary file 1 [file materials-14-02794-s001.zip]

Archive with 1 entries (1 files):
- materials-1237036-supplementary - for publish.pdf
